# Supplementary material for: Investigating mortality salience as a potential causal influence and moderator of responses to laboratory pain
Source: PeerJ. 2024 Apr 3;12:e17204. doi: 10.7717/peerj.17204 (PMC10998629; doi:10.7717/peerj.17204)
Supplement: Supplemental Information 1 — All participants that were used for statistical analysis. [file peerj-12-17204-s001.xlsx]

## Sheet: CPT data
ID	GROUP	GENDER	AGE	HIGHT	WEIGHT	BMI	RELIGON	RELIGION STATUS	ETHNIC	ETHNICITY	YEARS OF UNIVERSITY EDUCATION	NUMBER OF DEPENDENTS	RELATIONSHIP STATUS	PRS01	PRS02	PRS03	PRS04	PRS05	PRS06	PRS07	PRS08	PRS09	PRS10	MSC01	MSC02	MSC03	PS01	PS02	PS03	PT	pain_intensity	PRS_10_behavior	PRS_10_affective	PRS10all
1	1	0	20	1.64	67	24.9108	wu	0	man	0	1	5	0	4	4	3	1	2	3	4	2	2	2	8	6	2	8	9	6	22.01	7.66667	3.66667	1.71429	2.3
2	1	0	20	1.65	60	22.0386	wu	0	han	1	2	7	0	3	3	3	1	2	2	3	3	2	2	8	4	6	5	8	7	52.01	6.66667	3	1.85714	2.2
3	0	0	20	1.55	47	19.563	wu	0	han	1	2	7	1	3	3	2	1	3	3	2	4	3	3	0	1	1	7	9	8	47.32	8	2.66667	2.71429	2.7
4	0	1	21	1.68	49	17.3611	wu	0	han	1	3	4	0	2	2	3	2	2	2	3	1	2	3	0	0	0	7	7	4	29.78	6	2.33333	1.85714	2
5	1	1	18	1.72	60	20.2812	wu	0	han	1	1	5	0	3	3	3	0	1	3	2	1	1	2	8	1	4	8	8	7	40.8	7.66667	3	1.42857	1.9
6	1	1	20	1.69	65	22.7583	yi si lan	1	hui	0	1	4	0	4	4	4	3	4	4	3	4	3	1	0	1	2	4	6	3	133.57	4.33333	4	2.85714	3.2
7	0	0	20	1.77	65	20.7476	wu	0	han	1	2	3	0	2	2	3	0	0	1	3	2	1	3	0	0	3	6	7	5	25.9	6	2.33333	1.14286	1.5
8	0	0	19	1.64	67	24.9108	wu	0	han	1	3	5	0	2	1	3	2	1	3	3	2	3	2	0	0	0	5	8	5	46.54	6	2	2	2
9	1	0	19	1.64	62	23.0518	wu	0	han	1	2	3	0	2	3	2	3	3	3	2	2	3	2	8	4	3	6	9	8	40.91	7.66667	2.33333	2.57143	2.5
10	1	1	21	1.7	50	17.301	wu	0	han	1	2	5	0	2	2	2	1	2	3	3	2	3	2	8	7	7	7	8	6	97.45	7	2	2	2
11	1	1	20	1.83	55	16.4233	wu	0	han	1	2	3	1	3	3	3	2	3	3	1	2	3	2	9	8	8	8	9	7	34.23	8	3	2.57143	2.7
12	0	0	19	1.56	47	19.313	yi si lan	1	hui	0	2	5	0	3	3	3	2	2	3	1	3	2	2	0	0	1	7	8	2	27.48	5.66667	3	2.42857	2.6
13	1	1	20	1.81	77	23.5036	wu	0	han	1	2	5	1	2	2	2	1	1	2	3	3	2	3	7	3	2	7	8	7	31.04	7.33333	2	1.85714	1.9
14	0	0	20	1.65	70	25.7117	wu	0	han	1	3	4	0	2	2	3	2	2	3	1	3	3	3	0	0	0	6	7	3	240	5.33333	2.33333	2.71429	2.6
15	0	1	20	1.7	70	24.2215	wu	0	han	1	3	4	1	2	3	3	0	3	4	4	0	1	0	0	1	2	9	9	7	29.06	8.33333	2.66667	1.14286	1.6
16	0	1	18	1.76	65	20.984	wu	0	han	1	1	3	0	4	4	4	4	4	3	3	4	4	2	0	0	3	8	9	6	57.07	7.66667	4	3.14286	3.4
17	0	1	19	1.7	66	22.8374	wu	0	han	1	1	3	0	4	3	3	3	3	3	1	3	4	2	0	0	2	7	7	3	30.84	5.66667	3.33333	3	3.1
18	1	1	20	1.76	72	23.2438	wu	0	han	1	3	3	1	3	3	3	2	3	4	1	4	3	3	10	2	2	5	6	4	240	5	3	3.14286	3.1
19	1	0	19	1.63	75	28.2284	wu	0	han	1	1	3	0	4	3	4	2	3	3	2	1	2	2	8	3	2	7	8	6	240	7	3.66667	2.14286	2.6
20	1	1	19	1.7	53	18.3391	wu	0	wei wu er	0	2	5	0	4	3	3	2	2	4	1	3	3	3	7	5	7	7	7	4	73.96	6	3.33333	2.85714	3
21	1	1	21	1.72	56	18.9292	wu	0	han	1	3	4	0	3	3	3	2	4	2	3	4	2	3	7	2	2	3	7	4	236.34	4.66667	3	2.57143	2.7
22	0	1	19	1.8	68	20.9877	wu	0	han	1	1	3	1	3	3	4	1	2	4	3	2	2	3	1	0	1	8	8	6	72.1	7.33333	3.33333	2.14286	2.5
23	0	1	18	1.83	67	20.0066	ji du jiao	1	han	1	1	3	1	4	4	4	2	3	4	1	3	3	2	0	0	2	6	7	4	34.57	5.66667	4	2.85714	3.2
24	0	1	20	1.65	60	22.0386	wu	0	han	1	1	5	0	3	3	4	2	4	3	2	3	3	2	0	0	1	5	6	4	201.76	5	3.33333	2.71429	2.9
25	1	1	18	1.74	60	19.8177	wu	0	han	1	1	6	0	3	3	3	3	4	4	0	4	3	3	5	3	1	7	7	3	56.77	5.66667	3	3.57143	3.4
26	1	0	19	1.57	62	25.1532	wu	0	han	1	2	7	1	2	2	3	1	1	2	0	3	1	2	8	5	7	7	7	6	22.58	6.66667	2.33333	2	2.1
27	0	1	19	1.83	64	19.1108	wu	0	man	0	1	2	1	3	3	3	2	3	3	1	1	3	2	0	0	1	8	8	7	29.34	7.66667	3	2.42857	2.6
28	0	0	20	1.73	80	26.7299	wu	0	han	1	2	4	1	2	3	3	3	3	3	3	3	3	2	1	1	1	4	5	4	240	4.33333	2.66667	2.57143	2.6
29	0	0	20	1.68	52	18.424	wu	0	han	1	2	3	0	2	2	2	1	2	3	3	3	2	2	0	0	2	7	8	7	17.93	7.33333	2	2	2
30	0	1	19	1.85	84	24.5435	wu	0	ha sa ke	0	1	4	1	4	3	4	2	3	3	1	3	4	1	0	0	5	3	7	7	32.91	5.66667	3.66667	2.71429	3
31	0	1	19	1.79	67	20.9107	wu	0	han	1	1	4	1	2	3	3	3	3	3	1	3	3	2	0	0	3	7	8	7	46.65	7.33333	2.66667	2.85714	2.8
32	1	1	18	1.7	64	22.1453	wu	0	han	1	1	4	0	3	3	3	2	2	3	1	4	3	2	7	5	4	8	8	6	16.4	7.33333	3	2.71429	2.8
33	1	1	20	1.82	67	20.227	wu	0	han	1	2	3	0	3	2	2	3	2	3	1	2	2	3	8	2	3	7	8	6	33.25	7	2.33333	2.57143	2.5
34	1	1	18	1.75	67	21.8776	wu	0	han	1	1	5	0	1	1	3	3	3	3	1	3	3	3	10	2	3	9	10	7	25.55	8.66667	1.66667	3	2.6
35	0	0	19	1.59	51	20.1733	wu	0	han	1	1	6	0	3	3	2	0	1	2	4	2	1	2	0	0	2	7	9	5	31.18	7	2.66667	1.14286	1.6
36	1	0	21	1.63	47	17.6898	wu	0	han	1	4	6	0	3	3	3	3	3	4	2	3	4	3	6	3	0	8	8	6	29.35	7.33333	3	3.14286	3.1
37	1	0	19	1.62	57	21.7193	wu	0	han	1	2	3	0	2	3	2	1	2	2	2	3	2	3	7	4	3	7	7	6	21.64	6.66667	2.33333	2.14286	2.2
38	0	1	18	1.7	53	18.3391	wu	0	han	1	1	2	0	3	3	2	1	2	3	2	1	3	1	0	1	1	8	9	7	29.47	8	2.66667	1.85714	2.1
39	0	0	18	1.72	55	18.5911	wu	0	han	1	1	3	0	2	1	0	0	0	1	4	1	1	1	0	0	0	8	8	6	129.3	7.33333	1	0.571429	0.7
40	1	1	18	1.76	65	20.984	wu	0	han	1	1	3	0	4	4	3	2	2	3	3	3	2	1	5	3	6	8	9	8	38.01	8.33333	3.66667	2	2.5
41	1	0	21	1.62	40	15.2416	wu	0	han	1	4	3	0	4	4	4	1	3	3	1	4	4	4	10	7	9	8	9	8	23.8	8.33333	4	3.14286	3.4
42	1	1	18	1.78	88	27.7743	wu	0	han	1	1	4	0	3	3	3	2	4	3	1	3	3	3	6	4	5	9	9	8	37.43	8.66667	3	3	3
43	1	1	19	1.77	59	18.8324	wu	0	han	1	1	4	1	3	4	3	2	2	3	2	3	3	3	8	5	3	8	8	7	62.47	7.66667	3.33333	2.57143	2.8
44	0	1	20	1.63	66	24.841	wu	0	miao	0	1	5	0	1	1	3	2	2	2	3	2	2	2	2	2	2	8	8	7	221.98	7.66667	1.66667	1.85714	1.8
45	1	0	20	1.6	44	17.1875	wu	0	han	1	2	3	0	4	4	3	3	4	4	1	3	4	3	9	8	5	9	9	9	36.5	9	3.66667	3.42857	3.5
46	0	0	19	1.63	53	19.9481	wu	0	man	0	1	4	0	3	3	3	1	1	2	3	3	2	1	0	0	0	8	8	7	20.2	7.66667	3	1.57143	2
47	0	1	18	1.8	65	20.0617	wu	0	han	1	1	3	0	2	2	3	2	3	2	1	3	3	2	3	2	3	7	7	6	31	6.66667	2.33333	2.57143	2.5
48	1	1	18	1.94	65	17.2707	wu	0	han	1	1	3	0	3	2	1	0	2	2	3	3	3	1	7	2	2	4	7	7	52.14	6	2	1.71429	1.8
50	0	1	19	1.78	95	29.9836	wu	0	han	1	2	3	0	3	2	2	0	2	2	3	2	2	1	1	3	8	6	7	6	66.3	6.33333	2.33333	1.42857	1.7
51	1	1	19	1.78	63	19.8839	wu	0	han	1	1	3	1	3	4	4	3	4	4	2	3	3	3	8	6	8	8	9	7	52.2	8	3.66667	3.14286	3.3
52	0	0	20	1.69	55	19.257	wu	0	han	1	2	4	1	3	4	3	2	3	4	1	3	3	3	0	0	0	6	7	5	28.38	6	3.33333	3	3.1
53	1	0	20	1.7	55	19.0311	wu	0	han	1	4	3	0	1	1	1	1	2	2	4	1	1	2	9	8	9	7	8	7	47.6	7.33333	1	1.28571	1.2
54	1	0	19	1.5	50	22.2222	wu	0	han	1	2	4	0	2	2	2	1	2	2	3	1	1	1	7	7	7	8	8	7	27.51	7.66667	2	1.28571	1.5
55	0	1	19	1.74	54	17.8359	wu	0	han	1	2	4	0	3	3	3	3	3	2	3	3	2	3	0	0	1	9	9	8	57.57	8.66667	3	2.42857	2.6
56	1	0	19	1.54	49	20.6612	wu	0	zang	0	2	5	1	2	3	3	3	4	4	2	3	3	4	10	2	3	8	9	7	63.83	8	2.66667	3.28571	3.1
57	1	1	21	1.85	93	27.1731	wu	0	hui	0	3	3	0	2	2	3	2	4	3	1	3	3	3	8	4	2	5	6	5	45.7	5.33333	2.33333	3	2.8
58	1	0	19	1.6	53	20.7031	wu	0	han	1	3	3	0	2	2	3	4	4	3	1	3	3	2	7	4	3	8	9	8	104.39	8.33333	2.33333	3.14286	2.9
59	0	0	24	1.67	54	19.3625	wu	0	han	1	4	4	0	2	3	2	2	1	2	3	3	3	1	0	0	0	8	9	6	29.71	7.66667	2.33333	1.85714	2
60	0	1	19	1.81	75	22.8931	wu	0	han	1	1	5	1	3	3	4	2	2	3	3	2	2	2	0	0	0	8	9	8	34.28	8.33333	3.33333	2	2.4
61	1	0	19	1.65	64	23.5078	wu	0	han	1	1	4	0	3	2	2	1	2	3	2	3	3	3	7	7	5	9	9	8	48.62	8.66667	2.33333	2.42857	2.4
62	1	0	19	1.65	55	20.202	wu	0	han	1	2	3	0	2	2	2	1	2	3	4	1	3	2	9	6	8	10	10	8	24.46	9.33333	2	1.71429	1.8
63	0	0	20	1.66	56	20.3223	wu	0	han	1	3	3	0	3	3	3	2	2	3	2	2	2	2	0	0	0	7	7	7	19.71	7	3	2.14286	2.4
64	0	1	25	1.8	72	22.2222	wu	0	hui	0	5	3	1	3	3	2	1	2	3	2	3	3	4	0	0	0	9	9	8	37.74	8.66667	2.66667	2.57143	2.6
65	1	0	19	1.65	59	21.6713	wu	0	han	1	1	4	0	2	2	3	1	2	3	1	3	3	2	5	5	5	6	8	6	58.72	6.66667	2.33333	2.42857	2.4
66	1	1	19	1.8	80	24.6914	wu	0	han	1	2	4	1	2	3	3	3	2	3	3	4	3	3	6	8	5	7	8	7	34.05	7.33333	2.66667	2.71429	2.7
67	0	0	18	1.63	51	19.1953	wu	0	han	1	2	3	0	2	3	2	2	2	2	1	2	2	2	0	2	3	5	6	5	18.16	5.33333	2.33333	2.14286	2.2
69	1	0	19	1.6	53	20.7031	wu	0	han	1	1	5	0	3	3	3	2	3	3	1	4	4	3	10	5	6	9	9	8	28.54	8.66667	3	3.14286	3.1
70	1	0	19	1.55	45	18.7305	yi si lan	1	hui	0	2	6	0	3	3	2	1	2	3	3	2	2	3	8	7	5	7	8	7	37.92	7.33333	2.66667	2	2.2
71	0	1	19	1.72	60	20.2812	wu	0	han	1	1	5	1	2	2	4	3	3	4	2	4	3	4	0	0	1	6	7	4	61.6	5.66667	2.66667	3.28571	3.1
72	1	0	20	1.6	40	15.625	wu	0	han	1	3	1	1	1	1	2	2	3	3	3	4	2	1	9	1	0	6	8	8	29.38	7.33333	1.33333	2.28571	2
73	0	0	22	1.6	50	19.5312	wu	0	han	1	4	4	1	3	3	2	2	2	3	1	2	3	3	0	2	1	7	7	7	16.63	7	2.66667	2.57143	2.6
74	1	0	19	1.71	62	21.2031	wu	0	han	1	2	3	0	2	1	3	0	1	0	4	3	1	1	7	3	5	7	8	6	34.96	7	2	0.857143	1.2
77	1	0	21	1.53	42	17.9418	wu	0	han	1	4	3	1	3	3	2	2	3	3	2	3	3	3	9	6	6	8	8	7	46.78	7.66667	2.66667	2.71429	2.7
78	1	0	21	1.55	44	18.3143	wu	0	miao	0	3	5	1	2	2	3	4	3	4	2	3	4	2	8	6	5	7	8	6	25.18	7	2.33333	3.14286	2.9
79	0	1	18	1.75	65	21.2245	wu	0	ha ni	0	1	3	0	4	4	4	2	4	4	2	4	4	4	0	1	5	8	9	7	26.88	8	4	3.42857	3.6
80	1	1	18	1.75	61	19.9184	wu	0	bai	0	1	5	0	4	4	4	4	4	4	1	4	4	4	1	1	1	3	6	4	240	4.33333	4	3.85714	3.9
81	0	0	22	1.6	60	23.4375	wu	0	han	1	3	5	1	3	3	2	1	2	1	3	0	3	2	6	7	5	8	10	8	27.67	8.66667	2.66667	1.42857	1.8
82	0	0	21	1.58	52	20.83	wu	0	han	1	4	5	0	4	4	3	1	3	3	2	2	3	3	0	0	0	7	8	7	27.95	7.33333	3.66667	2.42857	2.8
83	1	0	19	1.6	50	19.5312	wu	0	han	1	2	4	1	2	2	2	1	1	2	2	2	2	1	6	6	5	7	8	7	111.26	7.33333	2	1.57143	1.7
84	0	1	23	1.75	65	21.2245	dao	1	han	1	5	4	1	2	2	3	2	3	4	2	3	3	3	0	0	1	6	7	6	28.95	6.33333	2.33333	2.85714	2.7
85	1	1	19	1.65	50	18.3655	wu	0	hui	0	2	4	0	1	1	2	3	2	3	4	2	2	1	7	4	5	7	8	7	46.45	7.33333	1.33333	1.85714	1.7
86	1	0	20	1.57	49	19.8791	wu	0	han	1	2	4	0	2	3	2	0	1	1	4	2	2	3	7	6	5	8	8	6	76.67	7.33333	2.33333	1.28571	1.6
87	0	0	19	1.53	53	22.6409	wu	0	zhuang	0	2	4	1	2	2	2	1	2	2	3	3	2	1	0	0	1	8	8	7	19.75	7.66667	2	1.71429	1.8
88	0	0	20	1.53	45	19.2234	wu	0	han	1	3	6	0	4	4	2	1	2	3	4	0	2	1	0	1	2	9	9	8	19.55	8.66667	3.33333	1.28571	1.9
89	0	0	20	1.6	60	23.4375	ji du jiao	1	han	1	3	3	1	3	2	2	1	2	3	2	4	4	1	0	0	0	8	10	9	18.53	9	2.33333	2.42857	2.4
91	1	1	19	1.74	62	20.4783	wu	0	han	1	2	4	1	1	1	1	1	1	2	1	2	1	2	7	8	8	7	9	8	72.52	8	1	1.71429	1.5
93	1	1	22	1.68	57	20.1956	wu	0	zang	0	3	4	0	2	2	1	2	3	2	1	3	3	1	9	8	9	10	10	8	35.73	9.33333	1.66667	2.42857	2.2
95	1	0	20	1.68	70	24.8016	wu	0	han	1	2	4	0	4	4	3	3	4	2	3	3	3	3	9	5	5	7	7	5	38.22	6.33333	3.66667	2.71429	3
96	1	1	18	1.65	64	23.5078	wu	0	han	1	1	3	0	3	3	3	1	3	2	2	3	2	2	7	3	3	7	7	6	72.93	6.66667	3	2.14286	2.4
97	0	1	19	1.74	67	22.1297	wu	0	han	1	1	4	0	3	3	4	3	4	2	1	4	4	3	0	0	2	2	6	4	222.48	4	3.33333	3.28571	3.3
98	0	0	23	1.58	45	18.026	wu	0	han	1	5	3	0	2	3	3	2	2	3	3	2	2	2	0	0	2	7	7	7	20.4	7	2.66667	2	2.2
99	0	1	21	1.65	57	20.9366	wu	0	bu yi	0	2	5	0	2	3	3	2	2	3	2	3	3	3	0	0	2	6	6	6	55.15	6	2.66667	2.57143	2.6
100	1	0	18	1.65	60	22.0386	wu	0	han	1	1	8	1	2	2	3	1	2	2	3	3	2	2	7	5	3	8	8	8	240	8	2.33333	1.85714	2
102	1	1	20	1.58	56	22.4323	wu	0	han	1	3	4	0	3	3	3	1	1	2	2	3	2	2	7	1	1	7	8	6	42.45	7	3	1.85714	2.2
103	1	0	20	1.63	46	17.3134	wu	0	han	1	3	4	0	3	3	2	0	0	3	2	4	1	3	7	1	2	6	8	6	31.88	6.66667	2.66667	1.85714	2.1
104	1	0	19	1.7	76	26.2976	wu	0	han	1	1	4	1	3	3	3	2	2	2	3	3	2	2	7	3	3	8	8	8	50.73	8	3	2	2.3
105	1	1	19	1.68	43	15.2353	wu	0	han	1	1	2	1	2	2	3	2	3	2	1	0	2	1	6	3	2	4	5	4	240	4.33333	2.33333	1.85714	2
106	0	1	23	1.76	82	26.4721	wu	0	han	1	5	4	1	3	3	2	1	2	3	2	1	2	3	0	0	7	8	8	6	19.21	7.33333	2.66667	2	2.2
107	1	0	18	1.67	53	19.0039	wu	0	han	1	1	4	1	3	3	3	2	3	3	3	3	3	3	7	7	1	5	5	4	145.51	4.66667	3	2.57143	2.7
108	1	0	19	1.62	53	20.1951	wu	0	han	1	2	4	0	3	3	2	1	4	4	1	3	4	2	8	3	8	7	8	7	240	7.33333	2.66667	3	2.9
109	1	1	21	1.83	120	35.8327	wu	0	han	1	3	3	0	1	1	1	0	0	2	3	1	0	1	10	10	6	6	8	5	32.45	6.33333	1	0.714286	0.8
110	1	1	26	1.75	65	21.2245	wu	0	han	1	7	4	1	1	2	2	1	3	3	2	2	2	3	7	3	4	7	8	7	235.53	7.33333	1.66667	2.28571	2.1
112	0	1	20	1.68	55	19.487	wu	0	han	1	1	4	0	4	3	2	0	1	3	3	0	2	3	0	3	5	6	7	5	27.45	6	3	1.42857	1.9
113	0	0	19	1.58	60	24.0346	wu	0	han	1	1	3	0	3	3	2	3	3	4	1	3	4	4	0	0	2	6	7	5	49.65	6	2.66667	3.42857	3.2
114	0	1	19	1.73	55	18.3768	wu	0	han	1	2	7	0	2	2	3	2	1	2	1	3	1	2	2	1	1	8	9	7	27.71	8	2.33333	2	2.1
115	1	1	20	1.75	50	16.3265	wu	0	hui	0	2	5	0	2	3	3	2	2	3	1	3	2	3	6	4	5	5	6	5	54.02	5.33333	2.66667	2.57143	2.6
116	0	0	22	1.65	46	16.8962	wu	0	han	1	4	4	1	3	3	2	3	2	2	2	3	3	2	0	1	0	8	9	8	36.65	8.33333	2.66667	2.42857	2.5
117	0	0	22	1.6	51	19.9219	wu	0	han	1	4	4	1	1	1	1	1	2	2	2	2	2	2	0	0	2	7	8	7	40.4	7.33333	1	1.85714	1.6
118	1	0	18	1.58	49	19.6283	wu	0	han	1	1	4	0	2	3	3	3	3	3	0	3	3	2	5	5	5	6	6	4	65.68	5.33333	2.66667	3	2.9
119	0	0	19	1.64	55	20.4491	wu	0	han	1	1	3	1	2	2	2	1	1	2	3	2	2	3	0	3	3	8	9	8	29.28	8.33333	2	1.71429	1.8
120	1	0	19	1.68	57	20.1956	wu	0	han	1	1	6	0	3	3	3	2	3	3	1	1	3	3	6	4	4	5	6	5	49.4	5.33333	3	2.57143	2.7
121	0	0	20	1.7	65	22.4913	yi si lan	1	hui	0	3	4	1	2	2	2	0	1	2	3	4	2	2	0	0	0	7	8	7	31.95	7.33333	2	1.71429	1.8
122	0	0	20	1.6	55	21.4844	wu	0	han	1	2	4	1	2	3	2	0	2	3	3	1	2	1	10	5	2	7	8	6	43.43	7	2.33333	1.42857	1.7
123	1	0	20	1.7	61	21.1073	wu	0	han	1	3	5	1	2	2	2	1	2	3	2	3	3	3	8	6	5	6	7	5	62.19	6	2	2.42857	2.3
124	0	0	19	1.73	64	21.3839	fo	1	han	1	2	2	0	3	3	3	1	2	3	3	2	2	3	0	0	0	5	6	5	27.01	5.33333	3	2	2.3
125	0	0	20	1.6	49	19.1406	wu	0	meng	0	2	4	0	3	3	3	1	2	3	2	2	3	2	0	0	0	7	7	5	27.22	6.33333	3	2.14286	2.4
126	0	0	20	1.5	45	20	wu	0	han	1	2	5	0	2	3	2	2	2	2	3	4	2	2	1	2	4	6	8	6	36.08	6.66667	2.33333	2.14286	2.2
127	0	1	21	1.73	68	22.7204	wu	0	han	1	3	4	1	2	3	3	3	2	2	2	3	3	2	0	0	1	5	5	4	49.45	4.66667	2.66667	2.42857	2.5
128	1	1	21	1.7	67	23.1834	wu	0	han	1	4	3	0	4	4	4	0	2	3	4	3	1	2	9	5	10	3	7	6	117.39	5.33333	4	1.57143	2.3
129	0	0	20	1.69	55	19.257	wu	0	han	1	2	4	0	2	2	2	1	2	2	3	3	2	1	1	0	1	9	9	7	23.53	8.33333	2	1.71429	1.8
130	0	0	22	1.63	55	20.7008	wu	0	han	1	5	3	0	2	2	2	1	1	2	2	3	3	2	0	3	3	6	7	4	30.66	5.66667	2	2	2
131	0	0	22	1.61	52	20.061	wu	0	han	1	5	3	1	3	4	3	2	3	3	1	3	3	3	0	0	0	8	8	7	42.85	7.66667	3.33333	2.85714	3
132	0	1	19	1.75	75	24.4898	wu	0	han	1	2	3	0	2	2	2	3	2	3	1	2	3	3	1	3	5	7	8	5	58.42	6.66667	2	2.71429	2.5
133	0	0	19	1.63	65	24.4646	wu	0	han	1	2	2	0	3	3	2	1	2	3	3	2	2	3	0	0	0	7	7	7	19.36	7	2.66667	2	2.2
134	0	1	18	1.7	55	19.0311	wu	0	dong	0	1	4	0	2	3	2	2	2	3	2	2	3	2	1	1	3	7	8	6	33.58	7	2.33333	2.28571	2.3
135	1	1	18	1.75	72	23.5102	wu	0	han	1	1	3	0	4	4	4	3	4	4	0	3	3	4	7	0	0	2	3	1	240	2	4	3.57143	3.7
136	0	1	18	1.66	63	22.8625	wu	0	han	1	1	3	1	2	2	2	2	3	3	2	3	3	2	0	0	0	6	7	5	31.81	6	2	2.57143	2.4
137	1	0	19	1.61	60	23.1473	wu	0	han	1	2	7	0	3	3	3	2	2	3	1	3	3	2	8	3	4	6	7	6	64.77	6.33333	3	2.57143	2.7
138	1	0	20	1.6	50	19.5312	wu	0	han	1	2	2	0	3	3	2	1	2	2	2	2	2	1	7	8	7	8	8	7	94.63	7.66667	2.66667	1.71429	2
139	1	1	21	1.68	70	24.8016	wu	0	yi zu	0	3	3	1	3	3	3	1	2	3	3	3	2	2	7	4	4	7	8	7	37.32	7.33333	3	2	2.3
141	1	0	22	1.58	58	23.2335	wu	0	han	1	3	4	0	4	4	4	2	2	3	2	3	3	2	7	4	2	5	6	5	164.74	5.33333	4	2.42857	2.9
142	0	1	24	1.7	65	22.4913	wu	0	han	1	5	4	1	3	3	2	1	2	3	2	1	2	2	0	0	0	5	6	4	22.13	5	2.66667	1.85714	2.1
143	1	0	21	1.68	49	17.3611	wu	0	han	1	3	4	1	4	4	4	2	3	3	3	4	4	3	7	3	0	1	3	2	240	2	4	2.85714	3.2
144	0	0	19	1.65	62	22.7732	wu	0	han	1	1	5	0	3	3	3	2	2	3	2	3	3	3	0	2	0	6	8	6	46.15	6.66667	3	2.57143	2.7
146	0	0	18	1.58	62	24.8358	wu	0	han	1	1	5	0	2	2	2	2	2	1	4	2	2	3	0	0	2	10	10	8	36.55	9.33333	2	1.71429	1.8
147	0	0	23	1.66	48	17.4191	wu	0	han	1	5	3	1	2	2	2	3	3	3	1	3	3	3	0	0	2	4	6	4	33.42	4.66667	2	3	2.7
148	1	1	24	1.7	55	19.0311	wu	0	han	1	7	4	1	2	2	2	2	2	2	1	3	2	2	9	0	0	7	8	6	18.1	7	2	2.28571	2.2
149	0	1	19	1.8	68	20.9877	wu	0	han	1	1	4	0	3	3	3	2	2	3	1	3	3	2	0	0	3	8	8	7	37.56	7.66667	3	2.57143	2.7
150	1	1	19	1.7	55	19.0311	wu	0	han	1	1	3	1	2	2	2	1	2	3	3	3	3	3	8	2	5	7	8	8	46.57	7.66667	2	2.28571	2.2
151	0	1	21	1.75	60	19.5918	wu	0	han	1	4	4	1	3	3	3	2	2	3	1	3	2	3	0	0	5	9	9	8	57.18	8.66667	3	2.57143	2.7
152	1	1	18	1.69	60	21.0077	wu	0	han	1	1	3	0	3	3	4	2	3	3	2	3	3	3	6	3	4	4	5	4	240	4.33333	3.33333	2.71429	2.9
153	1	0	19	1.64	49	18.2183	wu	0	han	1	4	6	0	3	3	2	1	2	3	4	2	2	2	8	7	8	8	8	7	34.56	7.66667	2.66667	1.71429	2
154	1	1	21	1.68	60	21.2585	wu	0	han	1	3	4	0	2	2	3	2	2	4	2	3	3	2	5	3	3	7	8	7	240	7.33333	2.33333	2.57143	2.5
156	1	1	20	1.71	87	29.7527	wu	0	han	1	2	5	1	2	2	2	2	3	3	2	2	3	3	6	7	7	7	6	5	37.3	6	2	2.57143	2.4
156	0	1	20	1.85	65	18.992	wu	0	han	1	3	4	0	4	4	4	2	3	3	2	3	4	2	0	0	0	6	6	3	30.33	5	4	2.71429	3.1
157	0	1	18	1.78	61	19.2526	wu	0	han	1	1	4	0	3	3	3	1	2	3	1	3	3	3	0	0	0	10	10	8	51.33	9.33333	3	2.57143	2.7
158	1	0	18	1.63	51	19.1953	wu	0	han	1	1	3	1	4	3	3	3	3	3	1	2	3	4	5	1	1	8	8	7	95.75	7.66667	3.33333	3	3.1
159	1	1	18	1.8	63	19.4444	wu	0	wei wu er	0	1	4	0	3	2	2	3	3	3	0	2	2	2	7	3	3	5	5	4	115.62	4.66667	2.33333	2.71429	2.6
160	0	0	20	1.65	58	21.3039	wu	0	han	1	3	2	0	2	2	3	2	3	3	1	3	3	2	0	0	2	7	8	5	26.73	6.66667	2.33333	2.71429	2.6
161	1	1	20	1.81	78	23.8088	wu	0	miao	0	2	6	1	4	4	3	3	3	3	1	3	3	3	5	6	3	5	6	4	240	5	3.66667	3	3.2
162	0	1	20	1.74	60	19.8177	wu	0	han	1	3	3	0	2	2	1	1	1	1	3	3	1	1	1	1	2	5	6	5	16.95	5.33333	1.66667	1.28571	1.4
163	0	1	19	1.7	70	24.2215	wu	0	han	1	1	4	1	3	3	4	2	3	3	1	3	3	3	0	0	0	5	5	3	174.96	4.33333	3.33333	2.85714	3
164	0	0	19	1.69	57	19.9573	wu	0	han	1	2	4	1	3	3	3	2	4	4	1	3	3	2	2	2	2	9	8	3	59.12	6.66667	3	3	3
165	0	1	19	1.71	57	19.4932	wu	0	han	1	2	5	0	2	2	3	3	2	2	1	2	2	2	2	3	0	7	9	8	26.1	8	2.33333	2.28571	2.3
166	0	1	22	1.78	62	19.5682	wu	0	han	1	5	3	0	1	2	2	1	1	2	2	3	2	3	0	0	2	7	7	7	32.45	7	1.66667	2	1.9
168	0	1	21	1.78	58	18.3058	wu	0	han	1	3	3	0	2	3	3	2	3	3	2	2	4	3	1	1	1	5	7	4	51.8	5.33333	2.66667	2.71429	2.7
169	0	1	21	1.65	62	22.7732	yi si lan	1	hui	0	4	5	0	2	3	3	2	1	3	2	2	2	3	0	0	1	7	9	7	35.42	7.66667	2.66667	2.14286	2.3
170	0	0	18	1.6	55	21.4844	wu	0	han	1	1	3	0	3	3	3	3	3	3	1	3	3	4	0	0	0	5	7	5	134.55	5.66667	3	3.14286	3.1
171	0	0	18	1.54	51	21.5045	wu	0	han	1	1	4	0	1	2	3	1	1	1	3	2	2	1	0	0	0	8	9	8	28.4	8.33333	2	1.28571	1.5
172	1	1	18	1.79	68	21.2228	wu	0	han	1	1	4	0	2	2	3	4	4	4	1	3	3	3	5	0	0	7	8	6	53.54	7	2.33333	3.42857	3.1
173	1	0	18	1.65	53	19.4674	wu	0	han	1	1	4	1	2	2	3	2	2	2	1	3	2	3	6	2	2	3	5	4	30.85	4	2.33333	2.42857	2.4
174	0	0	22	1.62	52	19.8141	wu	0	tu jia zu	0	4	5	1	4	4	3	1	3	4	3	3	2	4	0	1	0	8	9	7	30.08	8	3.66667	2.57143	2.9
175	0	1	19	1.7	85	29.4118	wu	0	han	1	1	3	0	3	3	3	2	2	3	1	3	3	3	0	0	3	7	7	4	21.88	6	3	2.71429	2.8
176	0	0	19	1.68	55	19.487	wu	0	han	1	3	3	0	3	2	2	1	1	2	3	2	2	2	0	0	1	8	8	6	34.86	7.33333	2.33333	1.57143	1.8
177	1	0	19	1.68	67	23.7387	wu	0	han	1	2	3	1	3	3	3	1	1	3	1	3	3	4	10	5	5	8	9	7	72.57	8	3	2.57143	2.7
178	1	1	18	1.75	65	21.2245	wu	0	han	1	1	3	0	3	3	3	3	3	3	1	4	4	2	1	1	2	5	6	4	240	5	3	3.14286	3.1
179	1	0	18	1.7	60	20.7612	fo jiao	1	han	1	1	3	1	3	3	3	2	3	3	2	3	3	2	8	7	6	8	8	7	45.91	7.66667	3	2.57143	2.7
180	1	1	22	1.62	54	20.5761	wu	0	han	1	5	4	1	3	3	2	3	2	3	2	2	3	4	7	5	3	7	8	7	61.13	7.33333	2.66667	2.71429	2.7
181	0	1	23	1.75	69	22.5306	wu	0	han	1	5	5	1	2	4	4	2	3	3	1	4	3	3	0	0	5	6	6	5	29.75	5.66667	3.33333	3	3.1
182	1	0	18	1.65	48	17.6309	wu	0	han	1	1	5	1	3	3	3	3	3	3	2	3	2	1	7	7	7	6	8	7	31.5	7	3	2.42857	2.6
